# Supplementary material for: Complicated Clinical Course of a Patient with Multivisceral Cystic Echinococcosis Requiring Extensive Surgical and Medical Treatment
Source: J Clin Med. 2023 Aug 27;12(17):5596. doi: 10.3390/jcm12175596 (PMC10488279; doi:10.3390/jcm12175596)
Supplement: Supplementary file 1 [file jcm-12-05596-s001.zip]

Archive with 1 entries (1 files):
- jcm-2507833-supplementary.pptx
